# Supplementary material for: Two new species of the genus Caligus (Crustacea, Copepoda, Siphonostomatoida) from the Sea of Japan, with a note on the establishment of a new species group
Source: Zookeys. 2019 Dec 2;893:91–113. doi: 10.3897/zookeys.893.46923 (PMC6901611; doi:10.3897/zookeys.893.46923)
Supplement: XML Treatment for Caligus chinglonglini [file zookeys.893.46923-treatment1.xml]

<!DOCTYPE tp:taxon-treatment
  PUBLIC "-//TaxonX//DTD Taxonomic Treatment Publishing DTD v0 20100105//EN" "tax-treatment-NSO.dtd">
<tp:taxon-treatment xmlns:tp="http://www.plazi.org/taxpub"><tp:treatment-meta><kwd-group><label>Taxon classification</label><kwd><named-content xmlns:xlink="http://www.w3.org/1999/xlink" content-type="kingdom">Animalia</named-content></kwd><kwd><named-content xmlns:xlink="http://www.w3.org/1999/xlink" content-type="order">Siphonostomatoida</named-content></kwd><kwd><named-content xmlns:xlink="http://www.w3.org/1999/xlink" content-type="family">Caligidae</named-content></kwd></kwd-group><mixed-citation publication-type="journal"><person-group><name><surname>Ohtsuka</surname><given-names>Susumu</given-names></name><name><surname>Boxshall</surname><given-names>Geoffrey A.</given-names></name></person-group><article-title>Two new species of the genus <italic><tp:taxon-name><tp:taxon-name-part taxon-name-part-type="genus" reg="Caligus">Caligus</tp:taxon-name-part></tp:taxon-name></italic> (<tp:taxon-name><tp:taxon-name-part taxon-name-part-type="subphylum">Crustacea</tp:taxon-name-part></tp:taxon-name>, <tp:taxon-name><tp:taxon-name-part taxon-name-part-type="subclass">Copepoda</tp:taxon-name-part></tp:taxon-name>, <tp:taxon-name><tp:taxon-name-part taxon-name-part-type="order">Siphonostomatoida</tp:taxon-name-part></tp:taxon-name>) from the Sea of Japan, with a note on the establishment of a new species group</article-title><source>Zookeys</source><day>02</day><month>12</month><year>2019</year><volume>893</volume><fpage>91</fpage><lpage>113</lpage><pub-id pub-id-type="doi">10.3897/zookeys.893.46923</pub-id></mixed-citation></tp:treatment-meta><tp:nomenclature><tp:taxon-name><object-id xmlns:xlink="http://www.w3.org/1999/xlink" content-type="arpha" xlink:type="simple">92683892-B77C-558D-A181-6F3E64493679</object-id>
              <tp:taxon-name-part taxon-name-part-type="genus" reg="Caligus">Caligus</tp:taxon-name-part>
              <tp:taxon-name-part taxon-name-part-type="species" reg="chinglonglini">chinglonglini</tp:taxon-name-part>
              <object-id xmlns:xlink="http://www.w3.org/1999/xlink" content-type="zoobank" xlink:type="simple">http://zoobank.org/41B191CB-B10D-4015-AC2D-B4407FDBE6D3</object-id>
            </tp:taxon-name><tp:taxon-status xmlns:xlink="http://www.w3.org/1999/xlink" xlink:type="simple">sp. nov.</tp:taxon-status><xref ref-type="fig" rid="F1">Figs 1</xref><xref ref-type="fig" rid="F2">, 2</xref><xref ref-type="fig" rid="F3">, 3</xref><xref ref-type="table" rid="T1">, Table 1</xref></tp:nomenclature><tp:treatment-sec sec-type="type material" id="SECID0EVIAC"><title>Material examined and type.</title><p><bold><italic>Holotype</italic>.</bold> Japan • adult ♂; Ashibe Port, Iki Island, Nagasaki Prefecture (<named-content xmlns:xlink="http://www.w3.org/1999/xlink" content-type="dwc:verbatimCoordinates" xlink:type="simple"><named-content content-type="geo-json" specific-use="{&#34;type&#34;:&#34;Point&#34;,&#34;coordinates&#34;:[129.753850,33.809067]}" id="NCID0EDJAC" xlink:type="simple">33°48.544'N, 129°45.231'E</named-content></named-content>); night, May 24, 2014; partly dissected and mounted on 1 slide, body in vial (NSMT-Cr 26753); S. Ohtsuka leg.</p></tp:treatment-sec><tp:treatment-sec sec-type="description" id="SECID0EIJAC"><title>Description.</title><p><bold>Male. <italic>Body</italic></bold> 4.02 mm long. Cephalothorax (Fig. <xref ref-type="fig" rid="F1">1A</xref>) slightly longer than wide. Pediger 4 (Fig. <xref ref-type="fig" rid="F1">1A, B</xref>) incompletely fused to genital complex. Genital complex (Fig. <xref ref-type="fig" rid="F1">1A, B</xref>) about 1.1 times wider than long, about 1.2 times longer than abdominal somites combined, produced posterolaterally into 2 knobs representing leg 5 (Fig. <xref ref-type="fig" rid="F1">1C</xref>), armed with 1 and 2 setae. Paired genital opercula (Fig. <xref ref-type="fig" rid="F1">1C</xref>) representing leg 6, each bearing 2 minute unequal setae terminally. Abdomen 2-segmented, second somite ca. 1.7 times longer than first. Caudal ramus (Fig. <xref ref-type="fig" rid="F1">1B</xref>) furnished with row of fine setules along inner margin; setae II and III located close together subterminally; setae IV–VI well developed; seta VII minute, located at inner distal corner.</p><fig id="F1" position="float" orientation="portrait"><object-id xmlns:xlink="http://www.w3.org/1999/xlink" content-type="doi" xlink:type="simple">10.3897/zookeys.893.46923.figure1</object-id><object-id xmlns:xlink="http://www.w3.org/1999/xlink" content-type="arpha" xlink:type="simple">2D2ED683-43C1-5FDA-9E1C-7FAE709850E6</object-id><label>Figure 1.</label><caption><p><italic><tp:taxon-name><tp:taxon-name-part taxon-name-part-type="genus" reg="Caligus">Caligus</tp:taxon-name-part> <tp:taxon-name-part taxon-name-part-type="species" reg="chinglonglini">chinglonglini</tp:taxon-name-part></tp:taxon-name></italic> sp. nov., adult male, holotype <bold>A</bold> habitus, dorsal view <bold>B</bold> postcephalothoracic trunk, dorsal view <bold>C</bold> leg 5 and gonopore on right side, ventral view <bold>D</bold> antennule, ventral view <bold>E</bold> antenna <bold>F</bold> postantennal process <bold>G</bold> mandible <bold>H</bold> maxillule <bold>I</bold> maxilla <bold>J</bold> maxilliped <bold>K</bold> middle process on myxal margin of maxilliped corpus <bold>L</bold> distal process on myxal margin of maxilliped corpus <bold>M</bold> subchela of maxilliped <bold>N</bold> sternal furca.</p></caption><graphic xmlns:xlink="http://www.w3.org/1999/xlink" xlink:href="zookeys-893-091-g001.jpg" position="float" orientation="portrait" xlink:type="simple" id="oo_361319.jpg"><uri content-type="original_file" xlink:type="simple">https://binary.pensoft.net/fig/361319</uri></graphic></fig><p>Antennule (Fig. <xref ref-type="fig" rid="F1">1D</xref>) 2-segmented; proximal segment with 26 setae, distal segment with 11 setae and 2 aesthetascs. Antenna (Fig. <xref ref-type="fig" rid="F1">1E</xref>) 3-segmented; proximal segment unarmed, with adhesion pad distally; middle segment massive, unarmed, with 2 adhesion pads at mid-length and 1 pad terminally; distal segment small, multi-layered flap with 2 small setae proximally. Postantennal process (Fig. <xref ref-type="fig" rid="F1">1F</xref>) moderately curved, with 2 bisensillate papillae proximally plus bisensillate papilla on adjacent ventral cephalothoracic surface. Mandible (Fig. <xref ref-type="fig" rid="F1">1G</xref>) with 11 teeth on margin subterminally. Maxillule (Fig. <xref ref-type="fig" rid="F1">1H</xref>) represented by anterior papilla with 1 thick and 2 fine setae and posterior dentiform process with rounded prominence subterminally. Maxilla (Fig. <xref ref-type="fig" rid="F1">1I</xref>) 2-segmented, lacertus (syncoxa) unarmed, brachium (basis) slender, with large hyaline membrane at terminal third, plus long <tp:taxon-name><tp:taxon-name-part taxon-name-part-type="genus" reg="Calamus"/><tp:taxon-name-part taxon-name-part-type="species" reg="calamus">calamus</tp:taxon-name-part></tp:taxon-name> and short cana apically. Maxilliped (Figs <xref ref-type="fig" rid="F1">1J–M</xref>, <xref ref-type="fig" rid="F3">3B</xref>) heavily chitinized, 2-segmented; corpus (protopod) massive, with 3 unequal processes along myxal margin, proximal process low, middle process with multiple tips, distal process largest, with irregular, undulating distal margin; shaft (endopod) as long as and incompletely fused to claw to form subchela; barbel located on rounded inner basal process of claw. Sternal furca (Fig. <xref ref-type="fig" rid="F1">1N</xref>) with divergent tines originating close together, rounded at tip.</p><p>Armature and elements of legs 1–4 as in Table <xref ref-type="table" rid="T1">1</xref>. <bold><italic>Leg 1</italic></bold> (Fig. <xref ref-type="fig" rid="F2">2A</xref>) with massive protopod bearing 1 inner and 1 outer small plumose setae plus bifid setule on outer margin; intercoxal sclerite slender, unornamented; endopod reduced to club-shaped process located near base of exopod; exopod 2-segmented, first segment with row of fine setules along inner margin and 1 naked seta at outer distal corner, second segment with 3 large plumose setae along inner (posterior) margin and 4 elements terminally, middle two of which each bearing accessory process. <bold><italic>Leg 2</italic></bold> (Fig. <xref ref-type="fig" rid="F2">2B–D</xref>) with intercoxal sclerite ornamented with trapezoidal marginal membrane along posterior margin; coxa with large plumose seta at posterior corner and minute setule on anterior surface; basis ornamented with marginal membrane on both inner and outer edges, bearing 1 minute seta on knob at outer distal corner (Fig. <xref ref-type="fig" rid="F2">2C</xref>) plus setule near midpoint of inner margin; endopod 3-segmented, outer margins of second and third segments with dense patches of minute setules; exopod 3-segmented, first segment with long outer spine directed obliquely across surface of second segment, second segment with relatively short outer spine, third segment with small outer knob (arrowed in Fig. <xref ref-type="fig" rid="F2">2D</xref>), 1 reduced outer spine, 1 short terminal spine and 5 plumose setae increasing in size from apical to innermost. <bold><italic>Leg 3</italic></bold> (Fig. <xref ref-type="fig" rid="F2">2E–G</xref>) apron (protopod) without surface processes, bearing well developed inner seta and 1 minute outer seta, plus 2 relatively long setules along posterior margin; outer basal margin of apron undulating; endopod 2-segmented, proximal segment small, with 1 long plumose seta; velum developed, hirsute along free posterior margin; second segment expanded along outer margin (Fig. <xref ref-type="fig" rid="F2">2F</xref>); exopod 3-segmented (Fig. <xref ref-type="fig" rid="F2">2G</xref>), proximal segment small, with slightly curved outer spine not reaching distal border of next segment, middle segment with 1 inner plumose and 1 outer naked seta, third segment with 3 spiniform setae increasing in size distally plus 4 inner setae.</p><fig id="F2" position="float" orientation="portrait"><object-id xmlns:xlink="http://www.w3.org/1999/xlink" content-type="doi" xlink:type="simple">10.3897/zookeys.893.46923.figure2</object-id><object-id xmlns:xlink="http://www.w3.org/1999/xlink" content-type="arpha" xlink:type="simple">42E9BA22-1DDE-5667-8E9E-FC4989A9ABD4</object-id><label>Figure 2.</label><caption><p><italic><tp:taxon-name><tp:taxon-name-part taxon-name-part-type="genus" reg="Caligus">Caligus</tp:taxon-name-part> <tp:taxon-name-part taxon-name-part-type="species" reg="chinglonglini">chinglonglini</tp:taxon-name-part></tp:taxon-name></italic> sp. nov., adult male, holotype <bold>A</bold> leg 1 <bold>B</bold> leg 2 <bold>C</bold> outer seta on basis of leg 2 <bold>D</bold> terminal part of exopod of leg 2, outer knob on segment 3 arrowed <bold>E</bold> leg 3 <bold>F</bold> endopod of leg 3 <bold>G</bold> exopod of leg 3 <bold>H</bold> leg 4 <bold>I</bold> terminal processes of leg 4.</p></caption><graphic xmlns:xlink="http://www.w3.org/1999/xlink" xlink:href="zookeys-893-091-g002.jpg" position="float" orientation="portrait" xlink:type="simple" id="oo_361320.jpg"><uri content-type="original_file" xlink:type="simple">https://binary.pensoft.net/fig/361320</uri></graphic></fig><p><bold><italic>Leg 4</italic></bold> (Figs <xref ref-type="fig" rid="F2">2H, I</xref>, <xref ref-type="fig" rid="F3">3A</xref>) with protopod bearing low outer prominence at mid-length and minute plumose seta at outer distal corner; exopod distinctly 2-segmented, first exopodal segment with long outer spine almost fused basally to segment and reaching more than half distance to origin of proximalmost outer spine on compound second segment; second segment with 1 terminal and 2 slender spines on distal margin plus lateral spine, plus 2 bifurcate processes terminally; each process complex, with 1 or 3 minute prominences basally (Fig. <xref ref-type="fig" rid="F2">2I</xref>).</p><p><bold><italic>Leg 5</italic></bold> (Fig. <xref ref-type="fig" rid="F1">1C</xref>) represented by 2 small knobs, outer knob bearing protopodal seta, inner knob representing exopod, bearing 2 plumose setae terminally. Leg 6 (Fig. <xref ref-type="fig" rid="F1">1C</xref>) consisting of genital operculum, bearing 2 terminal minute setae.</p><p><bold>Female.</bold> Unknown.</p></tp:treatment-sec><tp:treatment-sec sec-type="remarks" id="SECID0EJBAE"><title>Remarks.</title><p>The new species is most closely related to <italic><tp:taxon-name><tp:taxon-name-part taxon-name-part-type="genus" reg="Caligus">C.</tp:taxon-name-part> <tp:taxon-name-part taxon-name-part-type="species" reg="acanthopagri">acanthopagri</tp:taxon-name-part></tp:taxon-name></italic> Ho, Lin &amp; Chen, 1994, <italic><tp:taxon-name><tp:taxon-name-part taxon-name-part-type="genus" reg="Caligus">C.</tp:taxon-name-part> <tp:taxon-name-part taxon-name-part-type="species" reg="dieuzeidei">dieuzeidei</tp:taxon-name-part></tp:taxon-name></italic> sensu <xref ref-type="bibr" rid="B34">Shiino (1954b)</xref>, and <italic><tp:taxon-name><tp:taxon-name-part taxon-name-part-type="genus" reg="Caligus">C.</tp:taxon-name-part> <tp:taxon-name-part taxon-name-part-type="species" reg="latigenitalis">latigenitalis</tp:taxon-name-part></tp:taxon-name></italic> Shiino, 1954 in general appearance and in the structure of the appendages and sternal furca. As <xref ref-type="bibr" rid="B21">Izawa and Choi (2000)</xref> and <xref ref-type="bibr" rid="B19">Ho and Lin (2004b)</xref> suggested, the minor but most distinct difference can be found in the structure of the pectens of the second exopod segment of leg 4 among these three species. Those of <italic><tp:taxon-name><tp:taxon-name-part taxon-name-part-type="genus" reg="Caligus">C.</tp:taxon-name-part> <tp:taxon-name-part taxon-name-part-type="species" reg="chinglonglini">chinglonglini</tp:taxon-name-part></tp:taxon-name></italic> sp. nov., <italic><tp:taxon-name><tp:taxon-name-part taxon-name-part-type="genus" reg="Caligus">C.</tp:taxon-name-part> <tp:taxon-name-part taxon-name-part-type="species" reg="dieuzeidei">dieuzeidei</tp:taxon-name-part></tp:taxon-name></italic> sensu <xref ref-type="bibr" rid="B34">Shiino (1954b)</xref> (see Discussion), and <italic><tp:taxon-name><tp:taxon-name-part taxon-name-part-type="genus" reg="Caligus">C.</tp:taxon-name-part> <tp:taxon-name-part taxon-name-part-type="species" reg="latigenitalis">latigenitalis</tp:taxon-name-part></tp:taxon-name></italic> are sharply indented, whereas that of <italic><tp:taxon-name><tp:taxon-name-part taxon-name-part-type="genus" reg="Caligus">C.</tp:taxon-name-part> <tp:taxon-name-part taxon-name-part-type="species" reg="acanthopagri">acanthopagri</tp:taxon-name-part></tp:taxon-name></italic> is composed of a hyaline membrane. The former three species can be distinguished by the number and shape of dentate processes (divided into 3 or 5 prominences but not hand-like in <italic><tp:taxon-name><tp:taxon-name-part taxon-name-part-type="genus" reg="Caligus">C.</tp:taxon-name-part> <tp:taxon-name-part taxon-name-part-type="species" reg="chinglonglini">chinglonglini</tp:taxon-name-part></tp:taxon-name></italic>; 3 or 4 and hand-like in <italic><tp:taxon-name><tp:taxon-name-part taxon-name-part-type="genus" reg="Caligus">C.</tp:taxon-name-part> <tp:taxon-name-part taxon-name-part-type="species" reg="dieuzeidei">dieuzeidei</tp:taxon-name-part></tp:taxon-name></italic> sensu Shiino; 4 or 5 and hand-like in <italic><tp:taxon-name><tp:taxon-name-part taxon-name-part-type="genus" reg="Caligus">C.</tp:taxon-name-part> <tp:taxon-name-part taxon-name-part-type="species" reg="latigenitalis">latigenitalis</tp:taxon-name-part></tp:taxon-name></italic>). In addition, the shape and numbers of processes of the maxillipedal myxal area differ among the males of these three species. In <italic><tp:taxon-name><tp:taxon-name-part taxon-name-part-type="genus" reg="Caligus">C.</tp:taxon-name-part> <tp:taxon-name-part taxon-name-part-type="species" reg="chinglonglini">chinglonglini</tp:taxon-name-part></tp:taxon-name></italic> sp. nov. and <italic><tp:taxon-name><tp:taxon-name-part taxon-name-part-type="genus" reg="Caligus">C.</tp:taxon-name-part> <tp:taxon-name-part taxon-name-part-type="species" reg="latigenitalis">latigenitalis</tp:taxon-name-part></tp:taxon-name></italic>, there are 3 processes arrayed along the myxal margin, but the middle process is furnished with serrated tips in the former but is rounded in the latter. In <italic><tp:taxon-name><tp:taxon-name-part taxon-name-part-type="genus" reg="Caligus">C.</tp:taxon-name-part> <tp:taxon-name-part taxon-name-part-type="species" reg="dieuzeidei">dieuzeidei</tp:taxon-name-part></tp:taxon-name></italic> sensu <xref ref-type="bibr" rid="B34">Shiino (1954b)</xref>, there are only two processes, one quadrangular and the other low triangular, present along the margin.</p><p>Although the present new species is described on the basis of a single male, no other species belonging to the newly proposed <italic><tp:taxon-name><tp:taxon-name-part taxon-name-part-type="genus" reg="Caligus"/><tp:taxon-name-part taxon-name-part-type="species" reg="pseudorhombi">pseudorhombi</tp:taxon-name-part></tp:taxon-name></italic> species group (see Discussion) has so far been recorded from Japanese waters except for <italic><tp:taxon-name><tp:taxon-name-part taxon-name-part-type="genus" reg="Caligus">C.</tp:taxon-name-part> <tp:taxon-name-part taxon-name-part-type="species" reg="latigenitalis">latigenitalis</tp:taxon-name-part></tp:taxon-name></italic> (<xref ref-type="bibr" rid="B27">Nagasawa et al. 2010</xref>) in which only females were originally described by <xref ref-type="bibr" rid="B33">Shiino (1954a)</xref> and subsequently both sexes were redescribed in detail by <xref ref-type="bibr" rid="B21">Izawa and Choi (2000)</xref>. These two species are distinguishable as mentioned above. In addition, <italic><tp:taxon-name><tp:taxon-name-part taxon-name-part-type="genus" reg="Caligus">C.</tp:taxon-name-part> <tp:taxon-name-part taxon-name-part-type="species" reg="bifurcus">bifurcus</tp:taxon-name-part></tp:taxon-name></italic> Shen, 1958, assigned to the same species group was described from Chinese waters based only on two females, but the non-sexually dimorphic characteristics such as sternal furca and legs differ distinctly from those of <italic><tp:taxon-name><tp:taxon-name-part taxon-name-part-type="genus" reg="Caligus">C.</tp:taxon-name-part> <tp:taxon-name-part taxon-name-part-type="species" reg="chinglonglini">chinglonglini</tp:taxon-name-part></tp:taxon-name></italic> sp. nov. Therefore, the establishment of the present new species is justified.</p><p>The new species is the fourth species of <italic><tp:taxon-name><tp:taxon-name-part taxon-name-part-type="genus" reg="Caligus">Caligus</tp:taxon-name-part></tp:taxon-name></italic> found exclusively from plankton samples in Japan (see <xref ref-type="bibr" rid="B47">Venmathi Maran et al. 2016</xref>, table 2).</p><p>Peritrich ciliates were attached along the posterior margin of both maxillipeds (Fig. <xref ref-type="fig" rid="F3">3B, C</xref>) and on the ventral side of the cephalothorax. Epibiont suctorian and peritrich ciliates have already been recorded from species of <italic><tp:taxon-name><tp:taxon-name-part taxon-name-part-type="genus" reg="Caligus">Caligus</tp:taxon-name-part></tp:taxon-name></italic> and <italic><tp:taxon-name><tp:taxon-name-part taxon-name-part-type="genus" reg="Lepeophtheirus">Lepeophtheirus</tp:taxon-name-part></tp:taxon-name></italic> von Nordmann, 1832 (<xref ref-type="bibr" rid="B40">Stone and Bruno 1989</xref>; <xref ref-type="bibr" rid="B12">Gresty and Warren 1993</xref>; <xref ref-type="bibr" rid="B11">Fernandez-Leborans et al. 2005</xref>). In <italic><tp:taxon-name><tp:taxon-name-part taxon-name-part-type="genus" reg="Lepeophtheirus">L.</tp:taxon-name-part> <tp:taxon-name-part taxon-name-part-type="species" reg="salmonis">salmonis</tp:taxon-name-part></tp:taxon-name></italic> (Krøyer, 1837) collected from Hokkaido, Japan, the peritrich <italic><tp:taxon-name><tp:taxon-name-part taxon-name-part-type="genus" reg="Epistylis">Epistylis</tp:taxon-name-part></tp:taxon-name></italic> sp. attached mainly to the antennae and legs 2 and 3. This is the first record of the occurrence of epibiont peritrich ciliates on “pelagic caligids” (<xref ref-type="bibr" rid="B18">Ho and Lin 2004a</xref>; <xref ref-type="bibr" rid="B44">Venmathi Maran and Ohtsuka 2008</xref>; <xref ref-type="bibr" rid="B45">Venmathi Maran et al. 2012a</xref>, <xref ref-type="bibr" rid="B46">b</xref>, <xref ref-type="bibr" rid="B47">2016</xref>).</p><fig id="F3" position="float" orientation="portrait"><object-id xmlns:xlink="http://www.w3.org/1999/xlink" content-type="doi" xlink:type="simple">10.3897/zookeys.893.46923.figure3</object-id><object-id xmlns:xlink="http://www.w3.org/1999/xlink" content-type="arpha" xlink:type="simple">AA649FF4-E311-5073-B2E2-1D63C88C6135</object-id><label>Figure 3.</label><caption><p><italic><tp:taxon-name><tp:taxon-name-part taxon-name-part-type="genus" reg="Caligus">Caligus</tp:taxon-name-part> <tp:taxon-name-part taxon-name-part-type="species" reg="chinglonglini">chinglonglini</tp:taxon-name-part></tp:taxon-name></italic> sp. nov., adult male, holotype <bold>A</bold> terminal part of leg 4, bifurcate processes arrowed <bold>B</bold> colony of peritrich ciliates attached along posterior margin of maxilliped corpus <bold>C</bold> peritrich ciliates attached on posterior margin of maxilliped corpus. Scale bars: in mm.</p></caption><graphic xmlns:xlink="http://www.w3.org/1999/xlink" xlink:href="zookeys-893-091-g003.jpg" position="float" orientation="portrait" xlink:type="simple" id="oo_361321.jpg"><uri content-type="original_file" xlink:type="simple">https://binary.pensoft.net/fig/361321</uri></graphic></fig><table-wrap id="T1" position="float" orientation="portrait"><label>Table 1.</label><caption><p>Armature and elements of legs 1 to 4 of <italic><tp:taxon-name><tp:taxon-name-part taxon-name-part-type="genus" reg="Caligus">Caligus</tp:taxon-name-part> <tp:taxon-name-part taxon-name-part-type="species" reg="chinglonglini">chinglonglini</tp:taxon-name-part></tp:taxon-name></italic> sp. nov.</p></caption><table id="TID0EKHAI" rules="all"><tbody><tr><th rowspan="1" colspan="1"/><th rowspan="1" colspan="1">Protopod (coxa; basis)</th><th rowspan="1" colspan="1">Endopod</th><th rowspan="1" colspan="1">Exopod</th></tr><tr><td rowspan="1" colspan="1">Leg 1</td><td rowspan="1" colspan="1">1-1</td><td rowspan="1" colspan="1">(vestigial)</td><td rowspan="1" colspan="1">1-0; III, 1, 3</td></tr><tr><td rowspan="1" colspan="1">Leg 2</td><td rowspan="1" colspan="1">0-1; 1-0</td><td rowspan="1" colspan="1">0-1; 0-2; 6</td><td rowspan="1" colspan="1">I-1; I-1; I, I,5</td></tr><tr><td rowspan="1" colspan="1">Leg 3</td><td rowspan="1" colspan="1">1-1</td><td rowspan="1" colspan="1">0-1; 6</td><td rowspan="1" colspan="1">I-0; I-1; 3, 4</td></tr><tr><td rowspan="1" colspan="1">Leg 4</td><td rowspan="1" colspan="1">1-0</td><td rowspan="1" colspan="1">(absent)</td><td rowspan="1" colspan="1">1-0; I, III</td></tr></tbody></table></table-wrap></tp:treatment-sec><tp:treatment-sec sec-type="etymology" id="SECID0EVOAE"><title>Etymology.</title><p>The new species is named in honor of the late Dr Ching-long Lin who made a great contribution to the taxonomy of parasitic copepods together with Prof. Ju-shey Ho.</p></tp:treatment-sec><ref-list><ref id="B34"><mixed-citation xmlns:xlink="http://www.w3.org/1999/xlink" xlink:type="simple"><person-group><name name-style="western"><surname>Shiino</surname><given-names>SM</given-names></name></person-group> (<year>1954b</year>) <article-title>Record on <italic><tp:taxon-name><tp:taxon-name-part taxon-name-part-type="genus">Caligus</tp:taxon-name-part> <tp:taxon-name-part taxon-name-part-type="species">dieuzeidei</tp:taxon-name-part></tp:taxon-name></italic> Brian newly found in Japan.</article-title><source>Bulletin of the Japanese Society of Scientific Fisheries</source><volume>20</volume>(<issue>4</issue>): <fpage>268</fpage>–<lpage>272</lpage>. <ext-link xlink:type="simple" ext-link-type="doi" xlink:href="10.2331/suisan.20.268">https://doi.org/10.2331/suisan.20.268</ext-link></mixed-citation></ref><ref id="B21"><mixed-citation xmlns:xlink="http://www.w3.org/1999/xlink" xlink:type="simple"><person-group><name name-style="western"><surname>Izawa</surname><given-names>K</given-names></name><name name-style="western"><surname>Choi</surname><given-names>KH</given-names></name></person-group> (<year>2000</year>) <article-title>Redescription of <italic><tp:taxon-name><tp:taxon-name-part taxon-name-part-type="genus">Caligus</tp:taxon-name-part> <tp:taxon-name-part taxon-name-part-type="species">latigenitalis</tp:taxon-name-part></tp:taxon-name></italic> Shiino, 1954 (<tp:taxon-name><tp:taxon-name-part taxon-name-part-type="subclass">Copepoda</tp:taxon-name-part></tp:taxon-name>, <tp:taxon-name><tp:taxon-name-part taxon-name-part-type="order">Siphonostomatoida</tp:taxon-name-part></tp:taxon-name>, <tp:taxon-name><tp:taxon-name-part taxon-name-part-type="family">Caligidae</tp:taxon-name-part></tp:taxon-name>), parasitic on Japanese black sea bream, <italic><tp:taxon-name><tp:taxon-name-part taxon-name-part-type="genus">Acanthopagrus</tp:taxon-name-part> <tp:taxon-name-part taxon-name-part-type="species">schlegeli</tp:taxon-name-part></tp:taxon-name></italic> (Bleeker, 1854).</article-title><source>Crustaceana</source><volume>73</volume>(<issue>8</issue>): <fpage>995</fpage>–<lpage>1005</lpage>. <ext-link xlink:type="simple" ext-link-type="doi" xlink:href="10.1163/156854000505047">https://doi.org/10.1163/156854000505047</ext-link></mixed-citation></ref><ref id="B19"><mixed-citation xmlns:xlink="http://www.w3.org/1999/xlink" xlink:type="simple"><person-group><name name-style="western"><surname>Ho</surname><given-names>JS</given-names></name><name name-style="western"><surname>Lin</surname><given-names>CL</given-names></name></person-group> (<year>2004b</year>) <source>Sea Lice of Taiwan (<tp:taxon-name><tp:taxon-name-part taxon-name-part-type="subclass">Copepoda</tp:taxon-name-part></tp:taxon-name>: <tp:taxon-name><tp:taxon-name-part taxon-name-part-type="order">Siphonostomatoida</tp:taxon-name-part></tp:taxon-name>: <tp:taxon-name><tp:taxon-name-part taxon-name-part-type="family">Caligidae</tp:taxon-name-part></tp:taxon-name>).</source><publisher-name>The Sueichan Press</publisher-name>, <publisher-loc>Keelung</publisher-loc>, <size units="page">388 pp</size>.</mixed-citation></ref><ref id="B27"><mixed-citation xmlns:xlink="http://www.w3.org/1999/xlink" xlink:type="simple"><person-group><name name-style="western"><surname>Nagasawa</surname><given-names>K</given-names></name><name name-style="western"><surname>Uyeno</surname><given-names>D</given-names></name><name name-style="western"><surname>Tang</surname><given-names>D</given-names></name></person-group> (<year>2010</year>) <article-title>A checklist of copepods of the genus <italic><tp:taxon-name><tp:taxon-name-part taxon-name-part-type="genus">Caligus</tp:taxon-name-part></tp:taxon-name></italic> (<tp:taxon-name><tp:taxon-name-part taxon-name-part-type="order">Siphonostomatoida</tp:taxon-name-part></tp:taxon-name>, <tp:taxon-name><tp:taxon-name-part taxon-name-part-type="family">Caligidae</tp:taxon-name-part></tp:taxon-name>) from fishes in Japanese waters.</article-title><source>Bulletin of the Biogeographical Society of Japan</source><volume>65</volume>: <fpage>103</fpage>–<lpage>122</lpage>. [In Japanese with English abstract]</mixed-citation></ref><ref id="B33"><mixed-citation xmlns:xlink="http://www.w3.org/1999/xlink" xlink:type="simple"><person-group><name name-style="western"><surname>Shiino</surname><given-names>SM</given-names></name></person-group> (<year>1954a</year>) <article-title>On <italic><tp:taxon-name><tp:taxon-name-part taxon-name-part-type="genus">Caligus</tp:taxon-name-part> <tp:taxon-name-part taxon-name-part-type="species">latigenitalis</tp:taxon-name-part></tp:taxon-name></italic> sp. nov., a copepod parasite on the fish, <italic><tp:taxon-name><tp:taxon-name-part taxon-name-part-type="genus">Sparus</tp:taxon-name-part> <tp:taxon-name-part taxon-name-part-type="species">microcephalus</tp:taxon-name-part></tp:taxon-name></italic> (Basilewsky).</article-title><source>Bulletin of the Japanese Society of Scientific Fisheries</source><volume>20</volume>(<issue>1</issue>): <fpage>21</fpage>–<lpage>25</lpage>. <ext-link xlink:type="simple" ext-link-type="doi" xlink:href="10.2331/suisan.20.21">https://doi.org/10.2331/suisan.20.21</ext-link></mixed-citation></ref><ref id="B47"><mixed-citation xmlns:xlink="http://www.w3.org/1999/xlink" xlink:type="simple"><person-group><name name-style="western"><surname>Venmathi Maran</surname><given-names>BA</given-names></name><name name-style="western"><surname>Suárez-Morales</surname><given-names>E</given-names></name><name name-style="western"><surname>Ohtsuka</surname><given-names>S</given-names></name><name name-style="western"><surname>Soh</surname><given-names>HY</given-names></name><name name-style="western"><surname>Hwang</surname><given-names>UW</given-names></name></person-group> (<year>2016</year>) <article-title>On the occurrence of caligids (<tp:taxon-name><tp:taxon-name-part taxon-name-part-type="subclass">Copepoda</tp:taxon-name-part></tp:taxon-name>: <tp:taxon-name><tp:taxon-name-part taxon-name-part-type="order">Siphonostomatoida</tp:taxon-name-part></tp:taxon-name>) in the marine plankton: a review and checklist.</article-title><source>Zootaxa</source><volume>4174</volume>(<issue>1</issue>): <fpage>437</fpage>–<lpage>447</lpage>. <ext-link xlink:type="simple" ext-link-type="doi" xlink:href="10.11646/zootaxa.4174.1.27">https://doi.org/10.11646/zootaxa.4174.1.27</ext-link></mixed-citation></ref><ref id="B40"><mixed-citation xmlns:xlink="http://www.w3.org/1999/xlink" xlink:type="simple"><person-group><name name-style="western"><surname>Stone</surname><given-names>J</given-names></name><name name-style="western"><surname>Bruno</surname><given-names>DW</given-names></name></person-group> (<year>1989</year>) <article-title>A report on <italic><tp:taxon-name><tp:taxon-name-part taxon-name-part-type="genus">Ephelota</tp:taxon-name-part></tp:taxon-name></italic> sp., a suctorian found on the sea lice, <italic><tp:taxon-name><tp:taxon-name-part taxon-name-part-type="genus">Lepeophtheirus</tp:taxon-name-part> <tp:taxon-name-part taxon-name-part-type="species">salmonis</tp:taxon-name-part></tp:taxon-name></italic> and <italic><tp:taxon-name><tp:taxon-name-part taxon-name-part-type="genus">Caligus</tp:taxon-name-part> <tp:taxon-name-part taxon-name-part-type="species">elongates</tp:taxon-name-part></tp:taxon-name></italic>.</article-title><source>Bulletin of European Association of Fish Pathology</source><volume>9</volume>(<issue>5</issue>): <fpage>113</fpage>–<lpage>115</lpage>.</mixed-citation></ref><ref id="B12"><mixed-citation xmlns:xlink="http://www.w3.org/1999/xlink" xlink:type="simple"><person-group><name name-style="western"><surname>Gresty</surname><given-names>KA</given-names></name><name name-style="western"><surname>Warren</surname><given-names>A</given-names></name></person-group> (<year>1993</year>) <article-title>Incidence of ciliate epibionts on <italic><tp:taxon-name><tp:taxon-name-part taxon-name-part-type="genus">Lepeophtheirus</tp:taxon-name-part> <tp:taxon-name-part taxon-name-part-type="species">salmonis</tp:taxon-name-part></tp:taxon-name></italic> from salmon in Japan and Scotland: a scanning electron microscopic study.</article-title> In: <person-group><name name-style="western"><surname>Boxshall</surname><given-names>GA</given-names></name><name name-style="western"><surname>Defaye</surname><given-names>D</given-names></name></person-group> (<role>Eds</role>) <issue-title>Pathogens of Wild and Farmed Fish: Sea Lice.</issue-title><source>Ellis Horwood Limited, West Sussex</source>, <fpage>356</fpage>–<lpage>363</lpage>.</mixed-citation></ref><ref id="B11"><mixed-citation xmlns:xlink="http://www.w3.org/1999/xlink" xlink:type="simple"><person-group><name name-style="western"><surname>Fernandez-Leborans</surname><given-names>G</given-names></name><name name-style="western"><surname>Freeman</surname><given-names>M</given-names></name><name name-style="western"><surname>Gabilondo</surname><given-names>R</given-names></name><name name-style="western"><surname>Sommerville</surname><given-names>C</given-names></name></person-group> (<year>2005</year>) <article-title>Marine protozoan epibionts on the copepod <italic><tp:taxon-name><tp:taxon-name-part taxon-name-part-type="genus">Lepeophtheirus</tp:taxon-name-part> <tp:taxon-name-part taxon-name-part-type="species">salmonis</tp:taxon-name-part></tp:taxon-name></italic>, parasite of the Atlantic salmon.</article-title><source>Journal of Natural History</source><volume>39</volume>(<issue>8</issue>): <fpage>587</fpage>–<lpage>596</lpage>. <ext-link xlink:type="simple" ext-link-type="doi" xlink:href="10.1080/00222930400001525">https://doi.org/10.1080/00222930400001525</ext-link></mixed-citation></ref><ref id="B18"><mixed-citation xmlns:xlink="http://www.w3.org/1999/xlink" xlink:type="simple"><person-group><name name-style="western"><surname>Ho</surname><given-names>JS</given-names></name><name name-style="western"><surname>Lin</surname><given-names>CL</given-names></name></person-group> (<year>2004a</year>) <italic><tp:taxon-name><tp:taxon-name-part taxon-name-part-type="genus">Caligus</tp:taxon-name-part> <tp:taxon-name-part taxon-name-part-type="species">planktonis</tp:taxon-name-part></tp:taxon-name></italic> Pillai (<tp:taxon-name><tp:taxon-name-part taxon-name-part-type="subclass">Copepoda</tp:taxon-name-part></tp:taxon-name>: <tp:taxon-name><tp:taxon-name-part taxon-name-part-type="order">Siphonostomatoida</tp:taxon-name-part></tp:taxon-name>) parasitic on the large scale mullet of Taiwan. Crustaceana 76(10): 1201–1209. <ext-link xlink:type="simple" ext-link-type="doi" xlink:href="10.1163/156854003773123438">https://doi.org/10.1163/156854003773123438</ext-link></mixed-citation></ref><ref id="B44"><mixed-citation xmlns:xlink="http://www.w3.org/1999/xlink" xlink:type="simple"><person-group><name name-style="western"><surname>Venmathi Maran</surname><given-names>BA</given-names></name><name name-style="western"><surname>Ohtsuka</surname><given-names>S</given-names></name></person-group> (<year>2008</year>) Descriptions of caligiform copepods in plankton samples collected from East Asia: Accidental occurrences or a new mode of life cycle? Plankton and Benthos Research 3(4): 202–215. <ext-link xlink:type="simple" ext-link-type="doi" xlink:href="10.3800/pbr.3.202">https://doi.org/10.3800/pbr.3.202</ext-link></mixed-citation></ref><ref id="B45"><mixed-citation xmlns:xlink="http://www.w3.org/1999/xlink" xlink:type="simple"><person-group><name name-style="western"><surname>Venmathi Maran</surname><given-names>BA</given-names></name><name name-style="western"><surname>Ohtsuka</surname><given-names>S</given-names></name><name name-style="western"><surname>Jitchum</surname><given-names>P</given-names></name></person-group> (<year>2012a</year>) <article-title>Occurrence of caligid copepods (<tp:taxon-name><tp:taxon-name-part taxon-name-part-type="subphylum">Crustacea</tp:taxon-name-part></tp:taxon-name>) in plankton samples collected from Japan and Thailand, with the description of a new species.</article-title><source>Species Diversity</source><volume>17</volume>(<issue>1</issue>): <fpage>87</fpage>–<lpage>95</lpage>. <ext-link xlink:type="simple" ext-link-type="doi" xlink:href="10.12782/sd.17.1.087">https://doi.org/10.12782/sd.17.1.087</ext-link></mixed-citation></ref><ref id="B46"><mixed-citation xmlns:xlink="http://www.w3.org/1999/xlink" xlink:type="simple"><person-group><name name-style="western"><surname>Venmathi Maran</surname><given-names>BA</given-names></name><name name-style="western"><surname>Ohtsuka</surname><given-names>S</given-names></name><name name-style="western"><surname>Shang</surname><given-names>X</given-names></name></person-group> (<year>2012b</year>) <article-title>Records of adult caligiform copepods (<tp:taxon-name><tp:taxon-name-part taxon-name-part-type="subphylum">Crustacea</tp:taxon-name-part></tp:taxon-name>: <tp:taxon-name><tp:taxon-name-part taxon-name-part-type="subclass">Copepoda</tp:taxon-name-part></tp:taxon-name>: <tp:taxon-name><tp:taxon-name-part taxon-name-part-type="order">Siphonostomatoida</tp:taxon-name-part></tp:taxon-name>) in marine plankton from East Asia, including descriptions of two new species of <italic><tp:taxon-name><tp:taxon-name-part taxon-name-part-type="genus">Caligus</tp:taxon-name-part></tp:taxon-name></italic> (<tp:taxon-name><tp:taxon-name-part taxon-name-part-type="family">Caligidae</tp:taxon-name-part></tp:taxon-name>).</article-title><source>Species Diversity</source><volume>17</volume>(<issue>2</issue>): <fpage>201</fpage>–<lpage>219</lpage>. <ext-link xlink:type="simple" ext-link-type="doi" xlink:href="10.12782/sd.17.2.201">https://doi.org/10.12782/sd.17.2.201</ext-link></mixed-citation></ref></ref-list></tp:taxon-treatment>
